# Supplementary material for: Impact of aging and exercise on skeletal muscle mitochondrial capacity, energy metabolism, and physical function
Source: Nat Commun. 2021 Aug 6;12:4773. doi: 10.1038/s41467-021-24956-2 (PMC8346468; doi:10.1038/s41467-021-24956-2)
Supplement: Supplementary file 4 — Source data [file 41467_2021_24956_MOESM4_ESM.xlsx]

## Sheet: Table 1
	Group (4 TO, 3 IO, 2 O, 1 Y)	Age (years)	Bodpod_Body Weight(kg)	BMI (kg/m2)	Bodpod_Fat Mass (kg)	Bodpod_Fat Mass (%)	Bodpod_Fat Free Mass (kg)	SPPB4m-test speed (m/s)	SPPB Chair-test (s)	ActivPal_steps/day	ActivPal_HPA time/wake time (%)	ActivPal_LPA time/wake time (%)
Young_1	1	22	76.684	24.2028	8.219	10.7	68.465	1.28205	8	11036.8	2.55401	14.5722
Young_2	1	25	56.956	19.9419	15.45	27.1	41.506	1.2012	7.28	12733.6	2.81213	13.0739
Young_3	1	22	61.141	23.8832	18.957	31	42.183	1.18343	11.18	7512.4	2.039	8.5407
Young_4	1	23	63.111	21.0869	19.071	30.2	44.04	1.07527	6.81	13284.8	2.45513	17.2357
Young_5	1	29	55.778	21.2536	12.083	21.7	43.695	1.20846	8.22	10033.2	2.02327	16.901
Young_6	1	22	61.602	23.1857	18.942	30.7	42.66	1.21951	5.66	13154.8	6.65009	10.3006
Young_7	1	21	78.795	24.869	19.147	24.3	59.648	1.00756	7.1	5250	1.05071	2.02885
Young_8	1	22	70.677	24.746	23.867	33.9	46.709	0.704225	9.99	9444.4	1.56531	10.2283
Young_9	1	24	62.447	19.7093	7.264	11.6	55.183	1.13314	8.87	9719.2
Young_10	1	24	66.763	19.9358	10.39	15.6	56.373	1.00756	7.28	8646	0.904609	14.9177
Young_11	1	24	99.197	30.279	25.602	25.8	73.595	0.852878	13.78	10890.8	1.568	15.9708
Young_12	1	25	75.006	24.2142	20.3	27.1	54.707	1.16279	7.69	14205.7	6.3377	10.0448
Young_13	1	24	69.377	25.4828	28.009	40.4	41.368	1.06667	9.47	13305.2	4.24066	12.2251
Young_14	1	20	64.699	19.3195	14.736	22.8	49.962	0.928074	15.47	3248.8	0.369588	4.17637
Young_15	1	25	67.541	19.5228	10.846	16.1	56.696	0.875274	7.53	11999.2	3.56579	11.2898
Young_16	1	22	73.974	23.3474	15.974	21.6	57.99	1.6	10.56	6740	1.35039	9.16992
Young_17	1	31	70	21.3669				1.17647	8.32
Average young		23.8235	69.044	22.7263	16.8036	24.4125	52.1738	1.09909	9.01235	10075.3	2.63243	11.3784
SD young		2.76666	10.2201	2.88159	6.08461	8.1455	9.86988	0.202152	2.55608	3159.97	1.86403	4.38097
Normal old_1	2	69	77.517	23.4021	13.62	17.6	63.896	1.18694	9.97	14702	2.50806	17.1037
Normal old_2	2	71	65.399	23.7331	26.279	40.2	39.121	1.40351	12.96	8958	0.849123	10.6071
Normal old_3	2	70	82.4	30.2663	40.6	49.2	42	1.32013	8.84	7008	1.24167	7.89702
Normal old_4	2	75	63.427	24.1682	23.73	37.4	39.696	1.17647	8.85	12460	4.25811	11.742
Normal old_5	2	68	61.81	21.8998	19.323	31.3	42.487	1.20846	9.66	9091.2	1.37841	11.3598
Normal old_6	2	67	90.748	29.2962	30.722	33.9	60.026	1.11111	10.6
Normal old_7	2	73	83.369	29.5383	28.155	33.8	55.214	1.00756	8.53	8552.8	1.68697	9.79216
Normal old_8	2	68	77.598	28.1601	26.117	33.7	51.481	1.14286	7.2	15900.8	2.898	15.7115
Normal old_9	2	72	46.553	19.8868	12.97	27.9	33.582	1.1236	11.41	8275.6	1.65727	10.0566
Normal old_10	2	69	75.59	29.1617	35.264	46.7	40.326	1.08401	11	8083.2	1.13174	11.2704
Normal old_11	2	73	67.952	27.22	28.902	42.5	39.05	0.954654	8.75	9656.8	3.40357	8.65973
Normal old_12	2	75	64.913	28.8502	26.004	40.1	38.909	0.824742	10.9
Normal old_13	2	75	92.954	28.0624	29.718	32	63.237	1.36054	10.8	8325.2	0.971889	11.3683
Normal old_14	2	66	68.176	21.5175	16.537	24.3	51.639	1.20846	11	10650	3.19606	12.1534
Normal old_15	2	79	74.547	25.494	22.335	30	52.212	0.928074	8.63	9652.8	3.77052	10.7766
Normal old_16	2	67	87.852	25.9487	23.823	27.1	64.029	1.04167	10.84	5974.8	0.201448	9.59237
Normal old_17	2	71	76.984	22.0149	11.767	15.3	65.217	1.3468	11.2	12458	3.61168	12.8169
Average normal old		71.0588	73.9876	25.8012	24.4627	33.1176	49.5366	1.14292	10.0671	9983.28	2.1843	11.3938
SD normal old		3.57894	11.9053	3.30815	7.87068	9.23155	10.8442	0.161277	1.43295	2781.2	1.26305	2.42438

## Sheet: Table 2
	Group (4 TO, 3 IO, 2 O, 1 Y)	Age (years)	Sex (1=male, 2=female)	Bodpod_Body Weight(kg)	BMI (kg/m2)	Bodpod_Fat Mass (kg)	Bodpod_Fat Mass (%)	Bodpod_Fat Free Mass (kg)	SPPB4m-test speed (m/s)	SPPB Chair-test (s)	ActivPal_steps/day	ActivPal_HPA time/wake time (%)	ActivPal_LPA time/wake time (%)
Normal old_1	2	69	1	77.517	23.4021	13.62	17.6	63.896	1.18694	9.97	14702	2.50806	17.1037
Normal old_2	2	71	2	65.399	23.7331	26.279	40.2	39.121	1.40351	12.96	8958	0.849123	10.6071
Normal old_3	2	70	2	82.4	30.2663	40.6	49.2	42	1.32013	8.84	7008	1.24167	7.89702
Normal old_4	2	75	2	63.427	24.1682	23.73	37.4	39.696	1.17647	8.85	12460	4.25811	11.742
Normal old_5	2	68	2	61.81	21.8998	19.323	31.3	42.487	1.20846	9.66	9091.2	1.37841	11.3598
Normal old_6	2	67	1	90.748	29.2962	30.722	33.9	60.026	1.11111	10.6
Normal old_7	2	73	1	83.369	29.5383	28.155	33.8	55.214	1.00756	8.53	8552.8	1.68697	9.79216
Normal old_8	2	68	1	77.598	28.1601	26.117	33.7	51.481	1.14286	7.2	15900.8	2.898	15.7115
Normal old_9	2	72	2	46.553	19.8868	12.97	27.9	33.582	1.1236	11.41	8275.6	1.65727	10.0566
Normal old_10	2	69	2	75.59	29.1617	35.264	46.7	40.326	1.08401	11	8083.2	1.13174	11.2704
Normal old_11	2	73	2	67.952	27.22	28.902	42.5	39.05	0.954654	8.75	9656.8	3.40357	8.65973
Normal old_12	2	75	2	64.913	28.8502	26.004	40.1	38.909	0.824742	10.9
Normal old_13	2	75	1	92.954	28.0624	29.718	32	63.237	1.36054	10.8	8325.2	0.971889	11.3683
Normal old_14	2	66	1	68.176	21.5175	16.537	24.3	51.639	1.20846	11	10650	3.19606	12.1534
Normal old_15	2	79	1	74.547	25.494	22.335	30	52.212	0.928074	8.63	9652.8	3.77052	10.7766
Normal old_16	2	67	1	87.852	25.9487	23.823	27.1	64.029	1.04167	10.84	5974.8	0.201448	9.59237
Normal old_17	2	71	1	76.984	22.0149	11.767	15.3	65.217	1.3468	11.2	12458	3.61168	12.8169
Average normal old		71.0588		73.9876	25.8012	24.4627	33.1176	49.5366	1.14292	10.0671	9983.28	2.1843	11.3938
SD normal old		3.57894		11.9053	3.30815	7.87068	9.23155	10.8442	0.161277	1.43295	2781.2	1.26305	2.42438
Impaired old_1	3	71	2	83.551	30.3204	41.212	49.3	42.339	0.831601	11.25	6705.6	1.57085	7.91865
Impaired old_2	3	79	2	77.117	27.8177	34.715	45	42.402	0.909091	15.4	6725.6	0.491986	7.00416
Impaired old_3	3	73	1	80.26	26.8168	24.861	31	55.404	0.816327	22.03	6354.4	1.46492	8.67717
Impaired old_4	3	65	1	84.963	28.0628	26.064	30.7	58.899	1.40351	8.53	9722.4	1.73306	10.3374
Impaired old_5	3	73	2	65.352	24.0044	27.03	41.4	38.322	0.71048	10.37	5795.6	0.464201	9.35495
Impaired old_6	3	69	1	82.748	24.9813	22.456	27.1	60.292	1.17302	12.28	4342.8	0.3212	6.43483
Average impaired old		71.6667		78.9985	27.0006	29.3897	37.4167	49.6097	0.974005	13.31	6607.73	1.0077	8.28787
SD impaired old		4.67618		7.23488	2.27622	7.11814	9.02561	9.65611	0.261871	4.84155	1765.12	0.645748	1.46348
Trained_old_1	4	67	1	78.381	25.3038	21.995	28.1	56.387	0.865801	11.54	15088.8	4.61201	13.2061
Trained_old_2	4	67	1	71.023	22.9284	16.597	23.4	54.427	1.33333	10.8	7623.6	1.56127	8.36626
Trained_old_3	4	66	1	80.579	25.1487	15.842	19.7	64.738	1.41844	7.31	13923.6	4.38283	11.9403
Trained_old_4	4	72	1	65.156	21.0343	9.19	14.1	55.966	1.58103	9.78	5796	0.672899	8.24088
Trained_old_5	4	72	1	73.283	24.205	16.461	22.5	56.822	1.52091	5.34	7142	1.66774	8.29224
Trained_old_6	4	68	2	66.903	25.8103	27.013	40.4	39.889	1.50376	8.22	14770.4	5.24617	11.2361
Trained_old_7	4	66	2	65.362	23.1583	18.98	29	46.383	1	8.6	11773.6	2.25005	11.9247
Trained_old_8	4	67	2	74.826	26.8299	24.317	32.5	50.508	1.6129	7.41	11458	2.76008	12.5023
Trained_old_9	4	71	2	49.027	20.4067	14.912	30.4	34.115	0.992556	12.28	13598	7.48056	11.3791
Trained_old_10	4	68	2	58.901	23.5944	16.206	27.5	42.696	1.24224	7	17604	10.6674	8.51654
Trained_old_11	4	68	1	64.09	19.7809	8.341	13	55.749	1.65975	8.41	18869.5	7.44861	12.0658
Trained_old_12	4	65	1	68.915	23.0262	17.785	25.8	51.13	1.1976	8.69	29602	13.6936	13.5348
Trained_old_13	4	70	1	74.067	24.7476	14.806	20	59.261	1.29032	7.53	18956	6.94448	15.8674
Trained_old_14	4	69	2	57.005	23.7274	22.973	40.3	34.032	1.48699	6.38	16396.4	8.94871	8.63689
Trained_old_15	4	72	2	58.619	22.0629	21.089	36	37.529	1.04987	11.6	7920.8	1.18833	7.16043
Trained_old_16	4	65	1	73.83	24.6684	15.067	20.4	58.763	1.03359	12.38	9111.67	2.30404	9.29268
Trained_old_17	4	66	1	71.863	23.4655	18.839	26.2	53.024	1.20482	7.34	6577.6	2.01534	6.38261
Trained_old_18	4	66	2	61.802	23.2609	17.65	28.6	44.152	1.14286	8.53	16467.2	5.1506	17.2302
Trained_old_19	4	67	1	83.543	26.0738	16.278	19.5	67.265	1.31579	11.63	19797.2	12.5088	10.054
Average trained old		68		68.2724	23.6439	17.5969	26.1789	50.6756	1.28698	8.98789	13814.5	5.34229	10.8331
SD trained old		2.35702		8.81282	1.89121	4.62209	7.7254	9.77846	0.235468	2.13634	5933.78	3.9365	2.90695

## Sheet: Figure 1
		Figure 1A	Figure 1B	Figure 1C	Figure 1D		Figure 1E	Figure 1F	Figure 1G		Figure 1H
	Group (4 TO, 3 IO, 2 O, 1 Y)	Caren_6MWTD (m)	VO2max (ml*min / kgFFM)	VO2max test_Wmax/FFM	Biodex_Peak torque isokinetic extension/FFM (Nm/kg)	Biodex_Peak torque isokinetic flexion/FFM (Nm/kg)	Muscle volume	Resting engery expenditure FFM residuals+group avg REE	Rest_Respiratory exchange rate	Exercise_respiratory exchange rate	Submax cycle test_Gross exercise efficiency (%)	Submax cycle test_Netto exercise efficiency (%)
Young_1	1	657.3	62.8786	4.48404	2.391	1.53071	2539.09	4.44707	0.759046	0.813829	19.9711	22.6263
Young_2	1		56.1306	4.14398	1.83829	1.8142	1242	4.28561	0.787741	0.824518	19.0283	22.1122
Young_3	1	667.8	56.5232	4.10118	2.30188	1.29199	1912.08	4.59326	0.782115	0.914558	18.8987	22.2184
Young_4	1	647.6	60.1845	4.29155	2.47956	1.90963	1348.41	4.42867	0.78656	0.860249	20.4177	23.8971
Young_5	1	615.6	48.3607	3.77618	1.87664	1.31823	1382.64	4.51952	0.799597	0.802093	18.8827	22.3952
Young_6	1	596.6	52.0255	3.91467	2.06282	1.22128	1434.8	4.76925	0.782626	0.82827	18.8659	22.5143
Young_7	1		54.0164	4.19126	1.58597	1.09811	1861.43	4.73047	0.797928	0.943466	25.0588	30.3609
Young_8	1	565.4	40.7871	3.10433	2.11094	1.25672	1838.82	4.51548	0.841432	0.828525	18.6475	22.8246
Young_9	1	621.7	60.6258	5.0106	2.96649	2.48627	2367.09	4.09561	0.846541	0.931171	21.964	24.8259
Young_10	1	691.6	63.2852	4.77711	2.79744	1.64086	2528.94	4.53671	0.844324	0.901881	19.6997	22.3356
Young_11	1	597.2	54.0392	3.77743	2.81677	1.98383	2114.77	4.68087	0.755431	0.879192	17.2506	19.6697
Young_12	1	696.7	50.5808	5.02678	2.50425	1.71093	2113.64	4.26899	0.85618	0.875825	20.435	22.9835
Young_13	1	592	52.6714	3.62599	2.27712	1.55676	1507.24	5.0074	0.764143	0.82243	18.3382	22.4519
Young_14	1	655	51.4924	4.8637	2.29574	1.78936	1972.16	3.93829	0.798081
Young_15	1	693.9	53.1349	3.52759	2.46402	1.56978	2292.55	5.1587	0.851921	0.855484	17.8664	21.3596
Young_16	1	676	53.7106	4.34558	2.26418	1.5175	2125.17	4.45494	0.844363	0.885928	17.1134	19.2288
Young_17	1
Average young		641.029	54.403	4.18512	2.31457	1.60601	1911.3	4.52693	0.806127	0.864495	19.4959	22.7869
SD young		42.9074	5.69421	0.557112	0.370632	0.348868	424.486	0.309519	0.0355686	0.0446605	1.99675	2.51506
Normal old_1	2	666	26.8989	2.56667	1.48053	1.12214	1671.88	4.40943	0.787675	0.881302	14.9794	17.7583
Normal old_2	2	502.3	37.0519	2.55617	1.5107	1.00458	1452.21	4.14252	0.798921	0.835269	14.7135	17.7704
Normal old_3	2	542.3	42.4347	2.97619	1.86905	1.37143	1538.73	4.42704	0.838256	0.857109	15.6047	18.6456
Normal old_4	2	525	33.1524	2.51915	1.41828	0.967352	1253.12	3.88243	0.742726	0.798483	13.9446	16.4522
Normal old_5	2	646.2	46.4441	3.48342	1.25215	1.20978	1539.23	4.73335	0.896192	0.843582	17.1922	20.611
Normal old_6	2	666.9	56.8572	3.88165	1.81255	1.55433	2134.67	5.42403	0.852453	0.882259	16.4211	19.0715
Normal old_7	2	617.9	48.118	3.49549	1.56663	1.0903	1867.67	4.56545	0.751418	0.866619	17.8781	20.9831
Normal old_8	2	636	45.5074	3.30219	1.3539	1.30339	1907.79	4.49613	0.82697	0.890665	17.0881	20.1556
Normal old_9	2	587.1	36.2605	2.62045	1.55738	1.32809	1043.29	4.43113	0.746779	0.843174	15.4449	19.4084
Normal old_10	2	382.3	38.9387	2.47979	1.90944	1.10599	1642.32	4.60082	0.86328	0.860794	14.3041	17.7086
Normal old_11	2	679.4	36.4657	2.48399	1.74648	1.34955	1188.4	4.50605	0.750255	0.793184	14.257	17.5475
Normal old_12	2	416.9	32.7808	2.36449	1.48038	1.32103	1415.06	3.98808	0.876647	0.893275	14.8254	18.0682
Normal old_13	2	666	46.0202	3.36828	1.59084	1.2635	2076.17	4.01608	0.789614	0.893434	18.2044	21.0105
Normal old_14	2	694.9	45.6618	3.35018	1.34201	1.09026	1850.99	4.35124	0.735104	0.845679	18.7389	22.3084
Normal old_15	2	536.5	36.7669	2.91121	2.17575	1.40772	1734.77	4.56436	0.788564	0.814146	15.8015	18.8373
Normal old_16	2	534.4	35.3905	2.81435	1.71485	0.982367	2255.26	4.34853	0.878971	0.944194	17.7363	21.2936
Normal old_17	2	624.9	42.1545	2.82135	1.86761	1.45821	2401.14	4.03024	0.840013	0.829245	17.226	20.2857
Average normal old		583.824	40.4061	2.94088	1.62638	1.23118	1704.28	4.40688	0.809638	0.857201	16.1388	19.2892
SD normail old		92.3109	7.23113	0.455679	0.244942	0.175913	380.51	0.359596	0.0535511	0.0385595	1.53256	1.63666

## Sheet: Figure 2
		FIGURE 2A	FIGURE 2B	FIGURE 2C	Figure 2D
	Group (4 TO, 3 IO, 2 O, 1 Y)	M-value (umol/kgBWclamp/min)	Clamp_Si (µmol/kgFFM/min)	Clamp_EGP_% supression	Clamp_ RER basal	Clamp_RER insulin
Young_1	1	52.5582	0.119494	87.2458	0.739216	0.816797
Young_2	1	40.628	0.0895573	94.2265	0.850554	0.917719
Young_3	1	43.5184	0.111964	100.483	0.769947	0.930801
Young_4	1	39.2921	0.0861201	109.206	0.79502	0.896193
Young_5	1	23.6476	0.06572	97.5928	0.769947	0.926002
Young_6	1	48.1754	0.139932	84.4791	0.778033	0.865065
Young_7	1	38.5177	0.102238	75.5879	0.781765	0.82726
Young_8	1	24.3784	0.0725873	91.112	0.725463	0.82341
Young_9	1	58.5098	0.125383		0.789536	0.882875
Young_10	1	28.2711	0.0782319	95.3391	0.876838	0.879194
Young_11	1	21.0701	0.0370414	95.1554	0.785532	0.838744
Young_12	1	31.2274	0.0798833	92.2845	0.83181	0.910243
Young_13	1	22.3853	0.0739992	93.5796	0.783497	0.899963
Young_14	1	48.0748	0.119805	95.0548	0.828038	0.905593
Young_15	1	45.9131	0.126685	90.0241	0.780156	0.857878
Young_16	1	25.5972	0.0653695	92.4595	0.810876	0.904764
Young_17	1	42.4659		92.1004	0.795672	0.903102
Average young		37.3077	0.0933757	92.8707	0.793641	0.881506
SD young		11.6396	0.0284196	7.20453	0.0375743	0.0369632
Normal old_1	2
Normal old_2	2	31.3887	0.089174	105.321	0.731459	0.820976
Normal old_3	2	14.2698	0.0248725	98.5292	0.70415	0.790801
Normal old_4	2	36.9507	0.115947	89.8007	0.734716	0.928689
Normal old_5	2	45.0113	0.146098	92.3027	0.843301	0.959537
Normal old_6	2	30.7644			0.758152	0.923155
Normal old_7	2	15.8563	0.0355167	87.1449	0.768237	0.881168
Normal old_8	2	21.6144	0.0452903	72.7598	0.801652	0.90284
Normal old_9	2	56.0717	0.13296	105.643	0.750325	0.917579
Normal old_10	2	18.7778	0.0357996	90.2767	0.82909	0.868923
Normal old_11	2	18.5345	0.0348669	96.6743	0.750778	0.812652
Normal old_12	2	25.2294	0.0605892	90.4999	0.807746	0.897135
Normal old_13	2	23.4128	0.0476006	97.6941	0.737571	0.83487
Normal old_14	2	29.3219	0.0590219	90.5249	0.817864	0.928205
Normal old_15	2	27.8704	0.0495449	100.391	0.784677	0.844422
Normal old_16	2	37.7264	0.099332	92.9608	0.802328	0.8051
Normal old_17	2	34.61	0.0818513	90.4144	0.822642	0.896858
Average normal old		29.2132	0.0705644	93.3958	0.777793	0.875807
SD normal old		11.1752	0.0383584	8.06753	0.0413607	0.0517211

## Sheet:  Figure 3
		FIGURE 3A			FIGURE 3B	FIGURE 3C	FIGURE 3D			FIGURE 3E	FIGURE 3F	FIGURE 3G	FIGURE 3H
	Group (4 TO, 3 IO, 2 O, 1 Y)	Mito respiration_M (pmol/(s*mg)) (MOGS)	Mito respiration_MO2 (pmol/(s*mg))	Mito respiration_MG2 (pmol/(s*mg))	Mito respiration_MG3 (pmol/(s*mg))	Mito respiration_MO3 (pmol/(s*mg))	Mito respiration_MOG3 (pmol/(s*mg))	Mito respiration_MOGS3 (pmol/(s*mg))	Mito respiration_MGS3 (pmol/(s*mg))	Mito respiration_3u (pmol/(s*mg)) (MOGS)	Mito respiration_4o (pmol/(s*mg))	In vivo mito function P-MRS_PCr_ph	Mito content_compl I expression	Mito content_compl II expression	Mito content_compl III expression	Mito content_compl IV expression	Mito content_compl V expression
Young_1	1	9.21545	12.9587	10.9486	60.5011	56.6465	69.5144	105.44	110.808	154.308	44.9468	0.0343921	0.621205	0.977441	1.23409	0.986385	1.48614
Young_2	1	5.74375	9.3693	8.5724	37.4698	44.2231	53.778	83.8903	70.5511	114.242	29.1	0.0393526	1.14131	1.40102	1.31989	1.07547	1.5822
Young_3	1	1.94703	6.33743	6.34468	38.7506	37.6677	51.3079	79.9513	65.6221	89.7225	19.4755	0.0415219	0.447089	0.858781	1.30109	0.490899	1.18044
Young_4	1	6.97313	8.32417	9.75105	41.4523	49.3654	59.0223	78.0079	93.7778	92.9305	32.952	0.0432854	1.00419	0.757214	0.694307	0.553953	0.936997
Young_5	1	4.965	8.24055	8.40475	45.3779	35.9787	45.4438	72.2864	80.4511	90.8293	33.9464	0.0411276	0.191347	0.362506	0.673994	0.226253	0.51397
Young_6	1	8.0004	11.4974	11.5709	44.1878	42.6741	58.1038	92.7172	82.9493	120.568	38.6209	0.0410059
Young_7	1	5.83165	9.06573	6.9703	53.7271	35.026	46.9767	75.5207	100.791	105.775	30.9897	0.0308824	0.419523	0.544887	0.347267	0.692948	0.390752
Young_8	1											0.0431238
Young_9	1	8.88105	9.2254	8.30697	43.3029	33.091	61.8362	96.3757	71.5409	140.825	24.5475	0.039759	0.511751	0.359903	0.438002	0.494744	0.298379
Young_10	1	5.1557	9.17163	9.50927	39.9266	43.7498	55.4763	88.1066	79.3649	110.871	33.2434	0.0337062	0.667215	0.689283	0.728946	0.98255	0.752698
Young_11	1	6.73437	7.98313	9.37063	46.9534	35.2949	53.7001	81.0033	84.4896	103.145	23.2968	0.0379518	0.652745	1.04689	1.75459	1.11582	1.62142
Young_12	1	6.85907	9.63172	11.9581	48.679	42.0355	59.7248	97.1958	89.478	121.717	39.367		1.83284	1.56953	1.84375	1.24861	2.76696
Young_13	1	3.34628	5.42675	7.4072	39.2094	33.5528	44.1609	69.8161	75.8796	93.54	23.38	0.0317744	0.636058	0.608494	0.837198	1.04631	0.816151
Young_14	1	5.49327	9.90487	9.01753	68.9068	34.5116	59.1087	93.6304	115.222	112.44	34.0427	0.0339706	0.863669	0.774029	0.904355	1.3578	0.939711
Young_15	1	6.61293	6.39925	12.1802	52.0635	33.429	56.8571	89.6479	95.9149	116.575	33.8269	0.0350531	0.993212	1.32883	0.956939	1.84757	1.03575
Young_16	1	7.07082	9.05848	8.64278	45.4963	38.1898	53.8993	85.3037	82.8814	104.629	32.398	0.0514095	0.409979	0.566568	0.725121	0.55836	0.673874
Young_17	1
Average young		6.18866	8.83963	9.26368	47.067	39.6957	55.2607	85.9262	86.6481	111.475	31.6089	0.0385544	0.742295	0.846098	0.982825	0.905548	1.0711
SD young		1.91717	1.92082	1.77363	8.7124	6.76644	6.63478	10.0786	14.4279	18.1902	6.8098	0.00542042	0.410707	0.377778	0.451762	0.43025	0.641829
Normal old_1	2	5.51867	6.01192	7.3996	40.4985	42.1087	51.4363	78.4702	79.4676	95.5792	29.1762	0.0277089	0.967215	0.954792	1.08777	0.90097	0.856351
Normal old_2	2	4.63835	5.26475	6.9837	40.981	29.0611	40.7824	57.7588	79.7394	77.8688	25.7866	0.0371184	0.459275	0.674437	0.621001	0.564454	0.632382
Normal old_3	2	5.51867	6.01192	9.33588	36.0101	42.1087	51.4363	78.4702	69.9456	95.5792	23.7742	0.0261017	0.467274	0.868744	0.750459	0.451004	0.526424
Normal old_4	2	7.0094	8.92465	8.654	34.2625	42.4787	49.8144	71.8974	75.2694	95.9462	29.2773	0.0294518	0.306334	0.776861	0.711336	0.266207	0.680575
Normal old_5	2	7.13515	8.59788	19.0725	63.08	55.7895	67.2955	99.2414	109.32	130.794	40.155	0.0296661	0.289828	0.469676	0.676889	0.325749	0.609758
Normal old_6	2	5.57165	6.11903	8.35545	42.7739	22.4425	33.8948	52.2772	77.5195	67.2669	28.5446	0.0359907	0.480643	0.579169	0.593893	0.511355	0.485845
Normal old_7	2	6.9725	8.5072	8.75433	47.4815	32.6419	40.4603	69.4899	89.1959	93.8505	39.4801	0.0370588	1.60487	1.1286	1.38953	1.83964	1.12641
Normal old_8	2	5.58355	6.92802	7.54825	38.8979	33.2959	46.7474	70.6104	69.4663	80.6028	22.7847		0.32173	0.891605	0.830815	0.564337	0.728726
Normal old_9	2	7.0265	10.0097	8.34657	44.0044	45.8637	58.2908	89.6489	92.1535	111.695	32.6977	0.026986	0.963428	1.07399	1.19667	0.889464	1.47434
Normal old_10	2	6.49883	6.15627	5.53287	35.5013	30.1125	39.2994	63.8078	67.54	72.6131	23.9466	0.036075	0.533684	0.621871	0.877991	0.506605	0.893638
Normal old_11	2	4.49475	6.74953	6.74238	32.603	31.9987	45.4281	66.6847	66.4661	79.7926	18.4103	0.0271978	0.459301	0.756108	0.990166	0.316882	0.708749
Normal old_12	2	2.00058	4.81388	6.86477	35.3831	31.5881	36.4988	55.2447	67.2606	68.0781	28.2095	0.0338379	0.758751	1.06653	1.04824	0.780632	1.02815
Normal old_13	2	7.04278	8.98285	9.29865	45.1674	26.2038			74.6054		29.5278	0.0416968	1.25431	1.34097	1.12499	0.93493	1.24285
Normal old_14	2	4.33178	6.77795	7.2717	39.6728	47.1212	54.8443	83.8867	87.5836	106.043	44.4697	0.0302885	0.886533	1.02458	0.790627	0.711157	0.703882
Normal old_15	2	5.6314	5.41633	6.52933	22.0295	32.448	44.2576	75.8792	52.183	92.1481	27.0061	0.036803	0.103103	0.612549	0.500641	0.308447	0.584185
Normal old_16	2	6.53185	7.9599	7.5485	34.9329	29.4322	41.6038	65.0353	56.5119	82.9993	22.5312	0.0251087	0.479699	0.920364	0.883143	0.654793	0.62213
Normal old_17	2	8.86613	12.3713	10.3672	48.7472	36.0842	60.3987	92.4749	98.3349	128.053	34.5439	0.0364353	1.67294	1.23571	0.978027	0.877875	1.28286
Average normal old		5.90427	7.38841	8.50622	40.1192	35.9282	47.6556	73.1798	77.2096	92.4318	29.4307	0.0323453	0.706407	0.882149	0.885423	0.670853	0.834544
SD normal old		1.53784	1.97773	2.97923	8.70207	8.66575	9.2476	13.4542	14.683	19.2371	6.96337	0.00507492	0.4588	0.245817	0.237486	0.375518	0.29445
																	#DIV/0!

## Sheet: Figure 4
		Figure 4A	Figure 4B	Figure 4C	Figure 4D		Figure 4E	Figure 4F	Figure 4G		Figure 4H
	Group (4 TO, 3 IO, 2 O, 1 Y)	Caren_6MWTD (m)	VO2max (ml*min / kgFFM)	VO2max test_Wmax/FFM	Biodex_Peak torque isokinetic extension/FFM (Nm/kg)	Biodex_Peak torque isokinetic flexion/FFM (Nm/kg)	Muscle volume	Resting engery expenditure FFM residuals+group avg REE	Rest_Respiratory exchange rate	Exercise_Respiratory exchange rate	Submax cycle test_Gross exercise efficiency (%)	Submax cycle test_Netto exercise efficiency (%)
Normal old_1	2	666	26.8989	2.56667	1.48053	1.12214	1671.88	4.40943	0.787675	0.881302	14.9794	17.7583
Normal old_2	2	502.3	37.0519	2.55617	1.5107	1.00458	1452.21	4.14252	0.798921	0.835269	14.7135	17.7704
Normal old_3	2	542.3	42.4347	2.97619	1.86905	1.37143	1538.73	4.42704	0.838256	0.857109	15.6047	18.6456
Normal old_4	2	525	33.1524	2.51915	1.41828	0.967352	1253.12	3.88243	0.742726	0.798483	13.9446	16.4522
Normal old_5	2	646.2	46.4441	3.48342	1.25215	1.20978	1539.23	4.73335	0.896192	0.843582	17.1922	20.611
Normal old_6	2	666.9	56.8572	3.88165	1.81255	1.55433	2134.67	5.42403	0.852453	0.882259	16.4211	19.0715
Normal old_7	2	617.9	48.118	3.49549	1.56663	1.0903	1867.67	4.56545	0.751418	0.866619	17.8781	20.9831
Normal old_8	2	636	45.5074	3.30219	1.3539	1.30339	1907.79	4.49613	0.82697	0.890665	17.0881	20.1556
Normal old_9	2	587.1	36.2605	2.62045	1.55738	1.32809	1043.29	4.43113	0.746779	0.843174	15.4449	19.4084
Normal old_10	2	382.3	38.9387	2.47979	1.90944	1.10599	1642.32	4.60082	0.86328	0.860794	14.3041	17.7086
Normal old_11	2	679.4	36.4657	2.48399	1.74648	1.34955	1188.4	4.50605	0.750255	0.793184	14.257	17.5475
Normal old_12	2	416.9	32.7808	2.36449	1.48038	1.32103	1415.06	3.98808	0.876647	0.893275	14.8254	18.0682
Normal old_13	2	666	46.0202	3.36828	1.59084	1.2635	2076.17	4.01608	0.789614	0.893434	18.2044	21.0105
Normal old_14	2	694.9	45.6618	3.35018	1.34201	1.09026	1850.99	4.35124	0.735104	0.845679	18.7389	22.3084
Normal old_15	2	536.5	36.7669	2.91121	2.17575	1.40772	1734.77	4.56436	0.788564	0.814146	15.8015	18.8373
Normal old_16	2	534.4	35.3905	2.81435	1.71485	0.982367	2255.26	4.34853	0.878971	0.944194	17.7363	21.2936
Normal old_17	2	624.9	42.1545	2.82135	1.86761	1.45821	2401.14	4.03024	0.840013	0.829245	17.226	20.2857
Average normal old		583.824	40.4061	2.94088	1.62638	1.23118	1704.28	4.40688	0.809638	0.857201	16.1388	19.2892
SD normal old		92.3109	7.23113	0.455679	0.244942	0.175913	380.51	0.359596	0.0535511	0.0385595	1.53256	1.63666
Impaired old_1	3	487.1	34.529	2.24379	0.93767	0.897518	1608.74	4.61666	0.803566	0.861812	16.1006	20.9781
Impaired old_2	3	327	29.3459	1.7452	1.21928	0.853733	1305.2	4.42856	0.805048	0.77013	11.1705	13.9626
Impaired old_3	3	446.6	36.015	2.25615	0.943975	0.983683	1449.49	4.106	0.753201	0.861765	12.7812	14.9962
Impaired old_4	3	695	45.8693	3.46356	1.71989	1.18848	1823.25	4.78005	0.764751	0.883221	16.2704	18.9009
Impaired old_5	3	444	35.6784	2.4268	1.45869	1.02552	2110.84	4.40459	0.756736	0.888471	15.8885	20.1094
Impaired old_6	3	342.8			1.17097	0.797784	1981.39	3.68206	0.804277
Average impaired old		457.083	36.2875	2.4271	1.24175	0.957786	1713.15	4.33632	0.781263	0.85308	14.4422	17.7894
SD impaired old		132.491	5.99028	0.632861	0.304084	0.140382	312.753	0.392367	0.0255129	0.0479411	2.32635	3.13176
Trained_old_1	4	567	44.0969	2.97941	1.93662	1.52163	2053.11	5.18159	0.795421	0.878597	14.6864	17.4882
Trained_old_2	4	630.5	39.6162	2.8846	2.17172	1.75097	1951.33	4.42811	0.76338	0.907804	17.018	20.4168
Trained_old_3	4	704.9	58.5275	4.63406	1.67599	1.18323	2208.51	4.10822	0.748364	0.845261	18.4402	20.4911
Trained_old_4	4	665	37.3181	2.75167	1.69031	1.28113	1722.28	4.00086	0.856963	0.878494	17.5185	20.9258
Trained_old_5	4	696.2	47.1546	3.51976	2.02562	1.90243	2105.74	4.37184	0.793541	0.904467	17.0122	19.6358
Trained_old_6	4	585.7	50.7837	3.93592	1.55431	1.55431	1390.55	4.72137	0.761655	0.84475	17.3001	20.3695
Trained_old_7	4	556.2	41.0874	3.08303	1.09954	1.00037	1271.52	3.9344	0.754581	0.795485	16.2471	18.873
Trained_old_8	4	644	42.9457	3.30641	0.987962	1.30276	1671.82	4.23514	0.921173	0.913355	17.6164	20.6709
Trained_old_9	4		49.4639	3.92789	2.28932	1.51546	1279.95	4.16328	0.787461	0.870752	17.919	20.957
Trained_old_10	4		51.3419	4.09874	1.23431	1.05396	1375.42	3.99453	0.842564	0.856874	20.5838	23.897
Trained_old_11	4	701.3	46.1716	4.52026	1.65922	1.68972	1829.5	4.07572	0.71281	0.826985	20.8322	23.6746
Trained_old_12	4	567.8	69.3287	5.61314	1.87757	1.43164	2392.25	4.29156	0.786496	0.83794	18.3048	21.2519
Trained_old_13	4	693.9	51.0209	4.15113	1.84607	1.44446		4.13288	0.852992	0.870803	19.4339	22.1176
Trained_old_14	4	700.9	43.155	3.76117	1.76892	1.4075	900.696	4.14727	0.806706	0.85896	18.2435	21.5525
Trained_old_15	4	506	43.8822	3.3574	1.66804	1.32964		4.26277	0.854349	0.794792	17.3403	20.7021
Trained_old_16	4	705	54.2022	3.82894	1.90426	1.46691	2093.35	4.41899	0.904274	0.901467	20.1218	23.5185
Trained_old_17	4	675.3	51.5857	4.89401	1.88405	1.65208	1717.25	4.19236	0.868724	0.90603	19.6455	22.0463
Trained_old_18	4	690.6	59.6157	4.19007	1.56052	1.1936	1657.3	5.207	0.843021	0.840526	20.9544	25.6197
Trained_old_19	4	694.5	54.0354	4.51944	1.4599	1.00944	2192.31	4.19903	0.852981	0.855251	22.1055	25.234
Average trained old		646.165	49.2281	3.89248	1.6997	1.4048	1753.7	4.31932	0.816182	0.862557	18.4907	21.5496
SD trained old		64.8546	7.84358	0.749006	0.337568	0.250801	407.628	0.358002	0.0559612	0.0354314	1.86517	2.08232

## Sheet: Figure 5
		FIGURE 5A	FIGURE 5B	FIGURE 5C	Figure 5D
	Group (4 TO, 3 IO, 2 O, 1 Y)	M-value (umol/kgBWclamp/min)	Clamp_Si (µmol/kgFFM/min)	Clamp_EGP_% supression	Clamp_ RER basal	Clamp_RER insulin
Normal old_1	2
Normal old_2	2	31.3887	0.089174	105.321	0.731459	0.820976
Normal old_3	2	14.2698	0.0248725	98.5292	0.70415	0.790801
Normal old_4	2	36.9507	0.115947	89.8007	0.734716	0.928689
Normal old_5	2	45.0113	0.146098	92.3027	0.843301	0.959537
Normal old_6	2	30.7644			0.758152	0.923155
Normal old_7	2	15.8563	0.0355167	87.1449	0.768237	0.881168
Normal old_8	2	21.6144	0.0452903	72.7598	0.801652	0.90284
Normal old_9	2	56.0717	0.13296	105.643	0.750325	0.917579
Normal old_10	2	18.7778	0.0357996	90.2767	0.82909	0.868923
Normal old_11	2	18.5345	0.0348669	96.6743	0.750778	0.812652
Normal old_12	2	25.2294	0.0605892	90.4999	0.807746	0.897135
Normal old_13	2	23.4128	0.0476006	97.6941	0.737571	0.83487
Normal old_14	2	29.3219	0.0590219	90.5249	0.817864	0.928205
Normal old_15	2	27.8704	0.0495449	100.391	0.784677	0.844422
Normal old_16	2	37.7264	0.099332	92.9608	0.802328	0.8051
Normal old_17	2	34.61	0.0818513	90.4144	0.822642	0.896858
Average normal old		29.2132	0.0705644	93.3958	0.777793	0.875807
SD normal old		11.1752	0.0383584	8.06753	0.0413607	0.0517211
Trained_old_1	4	35.559	0.0956395	95.1967	0.82105	0.907329
Trained_old_2	4	18.6578	0.0339914	83.7748	0.816415	0.829322
Trained_old_3	4	42.7765	0.0895587	89.9143	0.782105	0.946105
Trained_old_4	4	34.866	0.0850254	94.0597	0.753532	0.851057
Trained_old_5	4	41.2839	0.134328	94.4562	0.757979	0.862232
Trained_old_6	4	51.5182	0.183411	98.1588	0.772149	0.940429
Trained_old_7	4	31.2475	0.0687728	87.6819	0.754462	0.857144
Trained_old_8	4	40.0292	0.105529	90.5239	0.764162	0.933921
Trained_old_9	4	46.8867	0.0789223	95.9992	0.80222	0.907252
Trained_old_10	4	54.0926	0.0903412	88.8896	0.714855	0.851059
Trained_old_11	4	52.0839	0.0920375	88.8635	0.789056	0.937605
Trained_old_12	4	38.5209	0.0860453	126.117	0.742907	0.877418
Trained_old_13	4	25.5561	0.0479377	91.6632	0.783882	0.845366
Trained_old_14	4	26.1647	0.0686114	75.601	0.77453	0.851298
Trained_old_15	4	16.8187	0.0343444	88.8211	0.751258	0.885645
Trained_old_16	4	40.8411	0.106806	88.5949	0.802984	0.960003
Trained_old_17	4	28.7332	0.0526984	89.681	0.762527	0.866877
Trained_old_18	4	53.3234	0.141694	70.4696	0.781532	0.892218
Trained_old_19	4	52.8931	0.0949173	94.9103	0.803397	0.915702
Average trained old		38.5186	0.0889796	91.2304	0.775316	0.89042
SD trained old		11.7416	0.0368129	10.8208	0.0270789	0.0400097

## Sheet:  Figure 6
		FIGURE 6A			FIGURE 6B	FIGURE 6C	FIGURE 6D			FIGURE 6E	FIGURE 6F	FIGURE 6G	FIGURE 6H
	Group (4 TO, 3 IO, 2 O, 1 Y)	Mito respiration_M (pmol/(s*mg)) (MOGS)	Mito respiration_MO2 (pmol/(s*mg))	Mito respiration_MG2 (pmol/(s*mg))	Mito respiration_MG3 (pmol/(s*mg))	Mito respiration_MO3 (pmol/(s*mg))	Mito respiration_MOG3 (pmol/(s*mg))	Mito respiration_MOGS3 (pmol/(s*mg))	Mito respiration_MGS3 (pmol/(s*mg))	Mito respiration_3u (pmol/(s*mg)) (MOGS)	Mito respiration_4o (pmol/(s*mg))	In vivo mito function P-MRS_PCr_ph	Mito content_compl I expression	Mito content_compl II expression	Mito content_compl III expression	Mito content_compl IV expression	Mito content_compl V expression
Normal old_1	2	5.51867	6.01192	7.3996	40.4985	42.1087	51.4363	78.4702	79.4676	95.5792	29.1762	0.0277089	0.967215	0.954792	1.08777	0.90097	0.856351
Normal old_2	2	4.63835	5.26475	6.9837	40.981	29.0611	40.7824	57.7588	79.7394	77.8688	25.7866	0.0371184	0.459275	0.674437	0.621001	0.564454	0.632382
Normal old_3	2	5.51867	6.01192	9.33588	36.0101	42.1087	51.4363	78.4702	69.9456	95.5792	23.7742	0.0261017	0.467274	0.868744	0.750459	0.451004	0.526424
Normal old_4	2	7.0094	8.92465	8.654	34.2625	42.4787	49.8144	71.8974	75.2694	95.9462	29.2773	0.0294518	0.306334	0.776861	0.711336	0.266207	0.680575
Normal old_5	2	7.13515	8.59788	19.0725	63.08	55.7895	67.2955	99.2414	109.32	130.794	40.155	0.0296661	0.289828	0.469676	0.676889	0.325749	0.609758
Normal old_6	2	5.57165	6.11903	8.35545	42.7739	22.4425	33.8948	52.2772	77.5195	67.2669	28.5446	0.0359907	0.480643	0.579169	0.593893	0.511355	0.485845
Normal old_7	2	6.9725	8.5072	8.75433	47.4815	32.6419	40.4603	69.4899	89.1959	93.8505	39.4801	0.0370588	1.60487	1.1286	1.38953	1.83964	1.12641
Normal old_8	2	5.58355	6.92802	7.54825	38.8979	33.2959	46.7474	70.6104	69.4663	80.6028	22.7847	0.02441	0.32173	0.891605	0.830815	0.564337	0.728726
Normal old_9	2	7.0265	10.0097	8.34657	44.0044	45.8637	58.2908	89.6489	92.1535	111.695	32.6977	0.026986	0.963428	1.07399	1.19667	0.889464	1.47434
Normal old_10	2	6.49883	6.15627	5.53287	35.5013	30.1125	39.2994	63.8078	67.54	72.6131	23.9466	0.036075	0.533684	0.621871	0.877991	0.506605	0.893638
Normal old_11	2	4.49475	6.74953	6.74238	32.603	31.9987	45.4281	66.6847	66.4661	79.7926	18.4103		0.459301	0.756108	0.990166	0.316882	0.708749
Normal old_12	2	2.00058	4.81388	6.86477	35.3831	31.5881	36.4988	55.2447	67.2606	68.0781	28.2095	0.0338379	0.758751	1.06653	1.04824	0.780632	1.02815
Normal old_13	2	7.04278	8.98285	9.29865	45.1674	26.2038			74.6054		29.5278	0.0416968	1.25431	1.34097	1.12499	0.93493	1.24285
Normal old_14	2	4.33178	6.77795	7.2717	39.6728	47.1212	54.8443	83.8867	87.5836	106.043	44.4697	0.0302885	0.886533	1.02458	0.790627	0.711157	0.703882
Normal old_15	2	5.6314	5.41633	6.52933	22.0295	32.448	44.2576	75.8792	52.183	92.1481	27.0061	0.036803	0.103103	0.612549	0.500641	0.308447	0.584185
Normal old_16	2	6.53185	7.9599	7.5485	34.9329	29.4322	41.6038	65.0353	56.5119	82.9993	22.5312	0.0251087	0.479699	0.920364	0.883143	0.654793	0.62213
Normal old_17	2	8.86613	12.3713	10.3672	48.7472	36.0842	60.3987	92.4749	98.3349	128.053	34.5439	0.0364353	1.67294	1.23571	0.978027	0.877875	1.28286
Average normal old		5.90427	7.38841	8.50622	40.1192	35.9282	47.6556	73.1798	77.2096	92.4318	29.4307	0.0321711	0.706407	0.882149	0.885423	0.670853	0.834544
SD normal old		1.53784	1.97773	2.97923	8.70207	8.66575	9.2476	13.4542	14.683	19.2371	6.96337	0.00530603	0.4588	0.245817	0.237486	0.375518	0.29445
Impaired old_1	3	5.2906	7.06803	8.039	35.7127	31.5714	39.0827	59.0277	66.4275	70.1407	20.6685	0.0263799	0.153946	0.399003	0.594117	0.548638	0.292906
Impaired old_2	3	6.6029	9.0531	10.536	34.8219	47.209	56.1144	82.7396	76.9137	98.8806	26.9378	0.0286245	0.955383	1.07469	1.04292	0.666238	1.18088
Impaired old_3	3		13.3039	12.2746	49.4686	49.9883	65.8451	105.807	96.3639	127.05	32.9826	0.0333815	1.45708	1.5673	1.45269	1.22611	1.31455
Impaired old_4	3	8.22172	10.075	10.5374	48.6585	48.192	60.0597	92.9864	90.1737	113.482	34.6551	0.0315574	0.757832	0.60501	0.495914	0.566272	0.336232
Impaired old_5	3	5.32493	7.93583	8.25617	35.9511	36.1917	45.1229	66.1317	66.0653	74.7521	20.3814	0.0284483	0.465141	0.759744	0.807991	0.733517	0.790362
Impaired old_6	3	9.12445	11.6507	11.1147	33.4012	43.1757	52.7844	80.3998	67.5457	120.866	33.5084	0.0312022	0.292737	0.691121	0.977374	0.434298	0.736797
Average impaired old		6.91292	9.84775	10.1263	39.669	42.7213	53.1682	81.1821	77.2483	100.862	28.189	0.0299323	0.680354	0.849478	0.895168	0.695845	0.775287
SD impaired old		1.72145	2.33498	1.66031	7.33621	7.34899	9.79953	17.1237	13.1824	23.9778	6.5141	0.00255666	0.481377	0.415164	0.34556	0.279407	0.420113
Trained_old_1	4	8.0848	11.8803	8.4196	46.9753	51.132	59.9507	88.2886	88.672	120.536	42.3554	0.0496063	2.08651	1.16314	0.995399	1.381	1.15177
Trained_old_2	4	7.60107	14.9202	10.3735	46.0055	43.7724	61.4154	91.9284	89.4271	127.44	35.0562	0.0256667	1.57054	1.43017	1.14773	1.54308	0.998249
Trained_old_3	4	8.70807	14.9212	11.1881	57.8824	63.3623	78.2302	119.727	107.936	171.802	42.3169	0.0514859	1.61742	1.69337	1.57345	1.90877	1.97563
Trained_old_4	4	6.10102	7.8953	7.9944	40.2189	37.4588	49.1842	74.6442	75.7842	98.5536	23.6761	0.0297936	1.63215	1.50236	1.12471	1.93601	0.938923
Trained_old_5	4	9.25917	11.7707	19.131	52.8512	55.8004	69.1666	105.967	105.773	140.185	39.4591	0.0363589	3.08898	1.63579	1.45084	3.17492	1.45641
Trained_old_6	4	8.926	10.2458	8.6507	47.701	33.2889	36.7811	56.8947	88.9194	72.8958	36.0602	0.0326271	1.86431	1.17677	1.37175	1.33341	1.45805
Trained_old_7	4	9.97867	13.6474	11.27	50.2042	70.3466	80.4128	114.407	103.576	145.888	40.9859	0.0396907	2.63997	2.1524	1.821	1.71063	2.15607
Trained_old_8	4	5.49477	8.44717	9.48203	45.9515	44.6464	57.47	75.2625	77.3923	93.6464	27.3831	0.0348066		0.910088	1.02611	0.644289	1.28852
Trained_old_9	4	6.61303	8.58405	10.5238	36.0068	37.8495	53.9182	85.7263	76.2854	101.214	32.6251	0.0344776
Trained_old_10	4	8.81723	12.8278	12.2406	35.2345	58.886	72.704	113.801	74.7811	141.474	43.8235	0.0314571	0.703537	0.80688	0.572758	1.07413	0.480515
Trained_old_11	4	9.28463	12.5196	10.4232	42.7199	49.4876	59.3276	95.0632	86.9516	115.808	49.993	0.0335756	1.4251	1.26695	0.645283	1.77131	0.30184
Trained_old_12	4	9.49742	15.782	13.5394	60.1513	71.1267	77.7522	118.754	119.82	181.225	54.8329	0.0301435	1.67154	1.25278	0.622868	1.5109	0.416299
Trained_old_13	4	7.51878	9.86425	8.69353	46.0576	46.3841	57.175	90.5681	83.9267	134.269	33.2231		0.892731	0.797817	0.825425	0.713797	0.663138
Trained_old_14	4	7.7922	9.52773	10.6506	35.2216	28.0255	38.6074	64.0963	72.444	72.564	22.8726	0.0246356	0.974418	0.911614	1.07656	1.07545	1.17507
Trained_old_15	4	7.74913	11.3761	10.1276	42.4059	51.9795	60.0338	87.384	80.9934	109.93	28.892	0.0379934	0.500162	0.693839	1.00986	0.902696	1.10346
Trained_old_16	4	9.3548	12.6012	10.6871	50.4386	39.4431	54.983	88.6965	91.0129	123.722	37.8558	0.0262799	2.26839	1.71623	1.58461	1.64641	1.64069
Trained_old_17	4	9.49547	12.9373	11.6049	41.8865	54.0375	63.6584	97.7947	88.8971	128.667	37.6982	0.0357124	1.28247	1.3979	0.963978	1.64675	1.2257
Trained_old_18	4	7.32	12.9479	10.5435	47.9177	63.8444	76.0448	114.251	97.6018	157.264	44.7028	0.0614907	2.31331	1.32033	1.31035	1.12993	1.14594
Trained_old_19	4	9.99282	12.4067	12.1537	63.7515	53.9888	74.1764	114.665	116.535	153.757	45.8545	0.0606034	1.95239	1.23279	1.69457	1.63927	1.5893
Average trained old		8.29416	11.8475	10.9314	46.8201	50.2558	62.1575	94.6273	90.8805	125.834	37.8772	0.0375781	1.67552	1.28118	1.15651	1.48571	1.17586
SD trained old		1.30366	2.26376	2.43577	7.96375	12.1074	12.6616	18.6449	14.1676	30.0886	8.53103	0.0111088	0.690631	0.378563	0.371825	0.573369	0.505417

## Sheet: Figure 7 
		FIGURE 7A		FIGURE 7B		FIGURE 7C		FIGURE 7D		FIGURE 7E		FIGURE 7F		FIGURE 7G		FIGURE 7H
	Group (4 TO, 3 IO, 2 O, 1 Y)	Mito respiration_MOGS3 (pmol/(s*mg))	VO2max (ml*min / kgFFM)	Mito respiration_MOGS3 (pmol/(s*mg))	ActivPal_steps/day	Mito respiration_3u (pmol/(s*mg)) (MOGS)	M-value (umol/kgBWclamp/min)	Mito respiration_3u (pmol/(s*mg)) (MOGS)	Submax cycle test_Gross exercise efficiency (%)	Mito respiration_3u (pmol/(s*mg)) (MOGS)	Double Support Time CoV 1.0m/s	In vivo mito function_P-MRS_PCr recovery rate constant_k (1/s)	Double Support Time CoV 1.0m/s	Caren_6MWTD (m)	Submax cycle test_Gross exercise efficiency (%)	SPPB-chair test (s, log transformed)	Submax cycle test_Gross exercise efficiency (%)
Young_1	1	105.44	62.8786	105.44	11036.8	154.308	52.5582	154.308	19.9711	154.308	8.76531	0.0343921	8.76531	657.3	19.9711	0.90309	19.9711
Young_2	1	83.8903	56.1306	83.8903	12733.6	114.242	40.628	114.242	19.0283	114.242		0.0393526			19.0283	0.862131	19.0283
Young_3	1	79.9513	56.5232	79.9513	7512.4	89.7225	43.5184	89.7225	18.8987	89.7225	13.0987	0.0415219	13.0987	667.8	18.8987	1.04844	18.8987
Young_4	1	78.0079	60.1845	78.0079	13284.8	92.9305	39.2921	92.9305	20.4177	92.9305	10.4112	0.0432854	10.4112	647.6	20.4177	0.833147	20.4177
Young_5	1	72.2864	48.3607	72.2864	10033.2	90.8293	23.6476	90.8293	18.8827	90.8293	9.65555	0.0411276	9.65555	615.6	18.8827	0.914872	18.8827
Young_6	1	92.7172	52.0255	92.7172	13154.8	120.568	48.1754	120.568	18.8659	120.568	8.6015	0.0410059	8.6015	596.6	18.8659	0.752816	18.8659
Young_7	1	75.5207	54.0164	75.5207	5250	105.775	38.5177	105.775	25.0588	105.775		0.0308824			25.0588	0.851258	25.0588
Young_8	1		40.7871		9444.4		24.3784		18.6475		10.2864	0.0431238	10.2864	565.4	18.6475	0.999565	18.6475
Young_9	1	96.3757	60.6258	96.3757	9719.2	140.825	58.5098	140.825	21.964	140.825	7.96568	0.039759	7.96568	621.7	21.964	0.947924	21.964
Young_10	1	88.1066	63.2852	88.1066	8646	110.871	28.2711	110.871	19.6997	110.871	9.23554	0.0337062	9.23554	691.6	19.6997	0.862131	19.6997
Young_11	1	81.0033	54.0392	81.0033	10890.8	103.145	21.0701	103.145	17.2506	103.145	6.8545	0.0379518	6.8545	597.2	17.2506	1.13925	17.2506
Young_12	1	97.1958	50.5808	97.1958	14205.7	121.717	31.2274	121.717	20.435	121.717	9.40316		9.40316	696.7	20.435	0.885926	20.435
Young_13	1	69.8161	52.6714	69.8161	13305.2	93.54	22.3853	93.54	18.3382	93.54	9.19562	0.0317744	9.19562	592	18.3382	0.97635	18.3382
Young_14	1	93.6304	51.4924	93.6304	3248.8	112.44	48.0748	112.44		112.44	7.82454	0.0339706	7.82454	655		1.18949
Young_15	1	89.6479	53.1349	89.6479	11999.2	116.575	45.9131	116.575	17.8664	116.575	11.3879	0.0350531	11.3879	693.9	17.8664	0.876795	17.8664
Young_16	1	85.3037	53.7106	85.3037	6740	104.629	25.5972	104.629	17.1134	104.629	11.8699	0.0514095	11.8699	676	17.1134	1.02366	17.1134
Young_17	1						42.4659									0.920123
Normal old_1	2	78.4702	26.8989	78.4702	14702	95.5792		95.5792	14.9794	95.5792	10.7988	0.0277089	10.7988	666	14.9794	0.998695	14.9794
Normal old_2	2	57.7588	37.0519	57.7588	8958	77.8688	31.3887	77.8688	14.7135	77.8688	9.32318	0.0371184	9.32318	502.3	14.7135	1.11261	14.7135
Normal old_3	2	78.4702	42.4347	78.4702	7008	95.5792	14.2698	95.5792	15.6047	95.5792	11.2642	0.0261017	11.2642	542.3	15.6047	0.946452	15.6047
Normal old_4	2	71.8974	33.1524	71.8974	12460	95.9462	36.9507	95.9462	13.9446	95.9462	13.1061	0.0294518	13.1061	525	13.9446	0.946943	13.9446
Normal old_5	2	99.2414	46.4441	99.2414	9091.2	130.794	45.0113	130.794	17.1922	130.794	10.4054	0.0296661	10.4054	646.2	17.1922	0.984977	17.1922
Normal old_6	2	52.2772	56.8572	52.2772		67.2669	30.7644	67.2669	16.4211	67.2669	7.76717	0.0359907	7.76717	666.9	16.4211	1.02531	16.4211
Normal old_7	2	69.4899	48.118	69.4899	8552.8	93.8505	15.8563	93.8505	17.8781	93.8505	12.5174	0.0370588	12.5174	617.9	17.8781	0.930949	17.8781
Normal old_8	2	70.6104	45.5074	70.6104	15900.8	80.6028	21.6144	80.6028	17.0881	80.6028	11.2363		11.2363	636	17.0881	0.857332	17.0881
Normal old_9	2	89.6489	36.2605	89.6489	8275.6	111.695	56.0717	111.695	15.4449	111.695	13.1767	0.026986	13.1767	587.1	15.4449	1.05729	15.4449
Normal old_10	2	63.8078	38.9387	63.8078	8083.2	72.6131	18.7778	72.6131	14.3041	72.6131	9.9833	0.036075	9.9833	382.3	14.3041	1.04139	14.3041
Normal old_11	2	66.6847	36.4657	66.6847	9656.8	79.7926	18.5345	79.7926	14.257	79.7926	11.6815	0.0271978	11.6815	679.4	14.257	0.942008	14.257
Normal old_12	2	55.2447	32.7808	55.2447		68.0781	25.2294	68.0781	14.8254	68.0781	8.69773	0.0338379	8.69773	416.9	14.8254	1.03743	14.8254
Normal old_13	2		46.0202		8325.2		23.4128		18.2044		8.88203	0.0416968	8.88203	666	18.2044	1.03342	18.2044
Normal old_14	2	83.8867	45.6618	83.8867	10650	106.043	29.3219	106.043	18.7389	106.043	8.22561	0.0302885	8.22561	694.9	18.7389	1.04139	18.7389
Normal old_15	2	75.8792	36.7669	75.8792	9652.8	92.1481	27.8704	92.1481	15.8015	92.1481	17.8322	0.036803	17.8322	536.5	15.8015	0.936011	15.8015
Normal old_16	2	65.0353	35.3905	65.0353	5974.8	82.9993	37.7264	82.9993	17.7363	82.9993	8.32408	0.0251087	8.32408	534.4	17.7363	1.03503	17.7363
Normal old_17	2	92.4749	42.1545	92.4749	12458	128.053	34.61	128.053	17.226	128.053	9.7473	0.0364353	9.7473	624.9	17.226	1.04922	17.226
Impaired old_1	3	59.0277	34.529	59.0277	6705.6	70.1407		70.1407	16.1006	70.1407	12.1626	0.0263799	12.1626	487.1	16.1006	1.05115	16.1006
Impaired old_2	3	82.7396	29.3459	82.7396	6725.6	98.8806		98.8806	11.1705	98.8806	9.11879	0.0286245	9.11879	327	11.1705	1.18752	11.1705
Impaired old_3	3	105.807	36.015	105.807	6354.4	127.05	10.4812	127.05	12.7812	127.05	13.7501	0.0333815	13.7501	446.6	12.7812	1.34301	12.7812
Impaired old_4	3	92.9864	45.8693	92.9864	9722.4	113.482	9.92268	113.482	16.2704	113.482	11.2363	0.0315574	11.2363	695	16.2704	0.930949	16.2704
Impaired old_5	3	66.1317	35.6784	66.1317	5795.6	74.7521	21.2881	74.7521	15.8885	74.7521	15.4262	0.0284483	15.4262	444	15.8885	1.01578	15.8885
Impaired old_6	3	80.3998		80.3998	4342.8	120.866		120.866		120.866		0.0312022		342.8		1.0892
Trained_old_1	4	88.2886	44.0969	88.2886	15088.8	120.536	35.559	120.536	14.6864	120.536	8.93505	0.0496063	8.93505	567	14.6864	1.06221	14.6864
Trained_old_2	4	91.9284	39.6162	91.9284	7623.6	127.44	18.6578	127.44	17.018	127.44	9.27466	0.0256667	9.27466	630.5	17.018	1.03342	17.018
Trained_old_3	4	119.727	58.5275	119.727	13923.6	171.802	42.7765	171.802	18.4402	171.802	6.35073	0.0514859	6.35073	704.9	18.4402	0.863917	18.4402
Trained_old_4	4	74.6442	37.3181	74.6442	5796	98.5536	34.866	98.5536	17.5185	98.5536	15.0931	0.0297936	15.0931	665	17.5185	0.990339	17.5185
Trained_old_5	4	105.967	47.1546	105.967	7142	140.185	41.2839	140.185	17.0122	140.185	8.72215	0.0363589	8.72215	696.2	17.0122	0.727541	17.0122
Trained_old_6	4	56.8947	50.7837	56.8947	14770.4	72.8958	51.5182	72.8958	17.3001	72.8958	10.9227	0.0326271	10.9227	585.7	17.3001	0.914872	17.3001
Trained_old_7	4	114.407	41.0874	114.407	11773.6	145.888	31.2475	145.888	16.2471	145.888	10.4467	0.0396907	10.4467	556.2	16.2471	0.934498	16.2471
Trained_old_8	4	75.2625	42.9457	75.2625	11458	93.6464	40.0292	93.6464	17.6164	93.6464	12.0632	0.0348066	12.0632	644	17.6164	0.869818	17.6164
Trained_old_9	4	85.7263	49.4639	85.7263	13598	101.214	46.8867	101.214	17.919	101.214	11.5149	0.0344776	11.5149		17.919	1.0892	17.919
Trained_old_10	4	113.801	51.3419	113.801	17604	141.474	54.0926	141.474	20.5838	141.474		0.0314571			20.5838	0.845098	20.5838
Trained_old_11	4	95.0632	46.1716	95.0632	18869.5	115.808	52.0839	115.808	20.8322	115.808	10.7033	0.0335756	10.7033	701.3	20.8322	0.924796	20.8322
Trained_old_12	4	118.754	69.3287	118.754	29602	181.225	38.5209	181.225	18.3048	181.225	10.2884	0.0301435	10.2884	567.8	18.3048	0.93902	18.3048
Trained_old_13	4	90.5681	51.0209	90.5681	18956	134.269	25.5561	134.269	19.4339	134.269	10.8206		10.8206	693.9	19.4339	0.876795	19.4339
Trained_old_14	4	64.0963	43.155	64.0963	16396.4	72.564	26.1647	72.564	18.2435	72.564	14.7893	0.0246356	14.7893	700.9	18.2435	0.804821	18.2435
Trained_old_15	4	87.384	43.8822	87.384	7920.8	109.93	16.8187	109.93	17.3403	109.93	7.51995	0.0379934	7.51995	506	17.3403	1.06446	17.3403
Trained_old_16	4	88.6965	54.2022	88.6965	9111.67	123.722	40.8411	123.722	20.1218	123.722	11.2851	0.0262799	11.2851	705	20.1218	1.09272	20.1218
Trained_old_17	4	97.7947	51.5857	97.7947	6577.6	128.667	28.7332	128.667	19.6455	128.667	11.2914	0.0357124	11.2914	675.3	19.6455	0.865696	19.6455
Trained_old_18	4	114.251	59.6157	114.251	16467.2	157.264	53.3234	157.264	20.9544	157.264	9.76644	0.0614907	9.76644	690.6	20.9544	0.930949	20.9544
Trained_old_19	4	114.665	54.0354	114.665	19797.2	153.757	52.8931	153.757	22.1055	153.757	8.32449	0.0606034	8.32449	694.5	22.1055	1.06558	22.1055

## Sheet:  Table 3
	Group (4 TO, 3 IO, 2 O, 1 Y)	age (years, log transformed)	Sex (1=male, 2=female)	BMI (kg/m2)	Mito respiration_MOGS3 (pmol/(s*mg))	Mito respiration_3u (pmol/(s*mg)) (MOGS)	In vivo mito function_P-MRS_PCr recovery rate constant_k (1/s)	Submax cycle test_Gross exercise efficiency (%)	Submax cycle test_Netto exercise efficiency (%)	Caren_6MWTD (m)	SPPB-chair test (s, log transformed)	VO2max (ml*min / kgFFM)	Biodex_Peak torque isokinetic extension/FFM (Nm/kg)	Biodex_Peak torque isokinetic flexion/FFM (Nm/kg)	M-value (umol/kgBWclamp/min)	Si (µmol/kgFFM/min)	ActivPal_steps/day	Step Length CoV 1.0m/s	Double Support Time CoV 1.0m/s	Submax cycle test_Gross exercise efficiency (%)
Young_1	1	1.34242	1	24.2028	105.44	154.308	0.0343921	19.9711	22.6263	657.3	0.90309	62.8786	2.391	1.53071	52.5582	0.119494	11036.8	3.43413	8.76531	19.9711
Young_2	1	1.39794	2	19.9419	83.8903	114.242	0.0393526	19.0283	22.1122		0.862131	56.1306	1.83829	1.8142	40.628	0.0895573	12733.6			19.0283
Young_3	1	1.34242	2	23.8832	79.9513	89.7225	0.0415219	18.8987	22.2184	667.8	1.04844	56.5232	2.30188	1.29199	43.5184	0.111964	7512.4	3.34955	13.0987	18.8987
Young_4	1	1.36173	2	21.0869	78.0079	92.9305	0.0432854	20.4177	23.8971	647.6	0.833147	60.1845	2.47956	1.90963	39.2921	0.0861201	13284.8	3.44437	10.4112	20.4177
Young_5	1	1.4624	2	21.2536	72.2864	90.8293	0.0411276	18.8827	22.3952	615.6	0.914872	48.3607	1.87664	1.31823	23.6476	0.06572	10033.2	2.16821	9.65555	18.8827
Young_6	1	1.34242	2	23.1857	92.7172	120.568	0.0410059	18.8659	22.5143	596.6	0.752816	52.0255	2.06282	1.22128	48.1754	0.139932	13154.8	3.11365	8.6015	18.8659
Young_7	1	1.32222	1	24.869	75.5207	105.775	0.0308824	25.0588	30.3609		0.851258	54.0164	1.58597	1.09811	38.5177	0.102238	5250			25.0588
Young_8	1	1.34242	2	24.746			0.0431238	18.6475	22.8246	565.4	0.999565	40.7871	2.11094	1.25672	24.3784	0.0725873	9444.4	3.16506	10.2864	18.6475
Young_9	1	1.38021	1	19.7093	96.3757	140.825	0.039759	21.964	24.8259	621.7	0.947924	60.6258	2.96649	2.48627	58.5098	0.125383	9719.2	2.45844	7.96568	21.964
Young_10	1	1.38021	1	19.9358	88.1066	110.871	0.0337062	19.6997	22.3356	691.6	0.862131	63.2852	2.79744	1.64086	28.2711	0.0782319	8646	4.24314	9.23554	19.6997
Young_11	1	1.38021	1	30.279	81.0033	103.145	0.0379518	17.2506	19.6697	597.2	1.13925	54.0392	2.81677	1.98383	21.0701	0.0370414	10890.8	2.9914	6.8545	17.2506
Young_12	1	1.39794	2	24.2142	97.1958	121.717		20.435	22.9835	696.7	0.885926	50.5808	2.50425	1.71093	31.2274	0.0798833	14205.7	4.61172	9.40316	20.435
Young_13	1	1.38021	2	25.4828	69.8161	93.54	0.0317744	18.3382	22.4519	592	0.97635	52.6714	2.27712	1.55676	22.3853	0.0739992	13305.2	3.91434	9.19562	18.3382
Young_14	1	1.30103	1	19.3195	93.6304	112.44	0.0339706			655	1.18949	51.4924	2.29574	1.78936	48.0748	0.119805	3248.8	2.98697	7.82454
Young_15	1	1.39794	1	19.5228	89.6479	116.575	0.0350531	17.8664	21.3596	693.9	0.876795	53.1349	2.46402	1.56978	45.9131	0.126685	11999.2	3.02504	11.3879	17.8664
Young_16	1	1.34242	1	23.3474	85.3037	104.629	0.0514095	17.1134	19.2288	676	1.02366	53.7106	2.26418	1.5175	25.5972	0.0653695	6740	4.10467	11.8699	17.1134
Young_17	1	1.49136	1	21.3669							0.920123				42.4659
Normal old_1	2	1.83885	1	23.4021	78.4702	95.5792	0.0277089	14.9794	17.7583	666	0.998695	26.8989	1.48053	1.12214			14702	3.50984	10.7988	14.9794
Normal old_2	2	1.85126	2	23.7331	57.7588	77.8688	0.0371184	14.7135	17.7704	502.3	1.11261	37.0519	1.5107	1.00458	31.3887	0.089174	8958	3.91917	9.32318	14.7135
Normal old_3	2	1.8451	2	30.2663	78.4702	95.5792	0.0261017	15.6047	18.6456	542.3	0.946452	42.4347	1.86905	1.37143	14.2698	0.0248725	7008	7.18112	11.2642	15.6047
Normal old_4	2	1.87506	2	24.1682	71.8974	95.9462	0.0294518	13.9446	16.4522	525	0.946943	33.1524	1.41828	0.967352	36.9507	0.115947	12460	4.79252	13.1061	13.9446
Normal old_5	2	1.83251	2	21.8998	99.2414	130.794	0.0296661	17.1922	20.611	646.2	0.984977	46.4441	1.25215	1.20978	45.0113	0.146098	9091.2	3.13938	10.4054	17.1922
Normal old_6	2	1.82607	1	29.2962	52.2772	67.2669	0.0359907	16.4211	19.0715	666.9	1.02531	56.8572	1.81255	1.55433	30.7644			2.82728	7.76717	16.4211
Normal old_7	2	1.86332	1	29.5383	69.4899	93.8505	0.0370588	17.8781	20.9831	617.9	0.930949	48.118	1.56663	1.0903	15.8563	0.0355167	8552.8	5.16253	12.5174	17.8781
Normal old_8	2	1.83251	1	28.1601	70.6104	80.6028		17.0881	20.1556	636	0.857332	45.5074	1.3539	1.30339	21.6144	0.0452903	15900.8	5.97947	11.2363	17.0881
Normal old_9	2	1.85733	2	19.8868	89.6489	111.695	0.026986	15.4449	19.4084	587.1	1.05729	36.2605	1.55738	1.32809	56.0717	0.13296	8275.6	3.74922	13.1767	15.4449
Normal old_10	2	1.83885	2	29.1617	63.8078	72.6131	0.036075	14.3041	17.7086	382.3	1.04139	38.9387	1.90944	1.10599	18.7778	0.0357996	8083.2	3.58877	9.9833	14.3041
Normal old_11	2	1.86332	2	27.22	66.6847	79.7926	0.0271978	14.257	17.5475	679.4	0.942008	36.4657	1.74648	1.34955	18.5345	0.0348669	9656.8	9.63984	11.6815	14.257
Normal old_12	2	1.87506	2	28.8502	55.2447	68.0781	0.0338379	14.8254	18.0682	416.9	1.03743	32.7808	1.48038	1.32103	25.2294	0.0605892		4.64159	8.69773	14.8254
Normal old_13	2	1.87506	1	28.0624			0.0416968	18.2044	21.0105	666	1.03342	46.0202	1.59084	1.2635	23.4128	0.0476006	8325.2	4.06364	8.88203	18.2044
Normal old_14	2	1.81954	1	21.5175	83.8867	106.043	0.0302885	18.7389	22.3084	694.9	1.04139	45.6618	1.34201	1.09026	29.3219	0.0590219	10650	4.66164	8.22561	18.7389
Normal old_15	2	1.89763	1	25.494	75.8792	92.1481	0.036803	15.8015	18.8373	536.5	0.936011	36.7669	2.17575	1.40772	27.8704	0.0495449	9652.8	3.69076	17.8322	15.8015
Normal old_16	2	1.82607	1	25.9487	65.0353	82.9993	0.0251087	17.7363	21.2936	534.4	1.03503	35.3905	1.71485	0.982367	37.7264	0.099332	5974.8	3.88502	8.32408	17.7363
Normal old_17	2	1.85126	1	22.0149	92.4749	128.053	0.0364353	17.226	20.2857	624.9	1.04922	42.1545	1.86761	1.45821	34.61	0.0818513	12458	3.3084	9.7473	17.226
Impaired old_1	3	1.85126	2	30.3204	59.0277	70.1407	0.0263799	16.1006	20.9781	487.1	1.05115	34.529	0.93767	0.897518			6705.6	3.95121	12.1626	16.1006
Impaired old_2	3	1.89763	2	27.8177	82.7396	98.8806	0.0286245	11.1705	13.9626	327	1.18752	29.3459	1.21928	0.853733			6725.6	3.06076	9.11879	11.1705
Impaired old_3	3	1.86332	1	26.8168	105.807	127.05	0.0333815	12.7812	14.9962	446.6	1.34301	36.015	0.943975	0.983683	10.4812	0.00764736	6354.4	8.73309	13.7501	12.7812
Impaired old_4	3	1.81291	1	28.0628	92.9864	113.482	0.0315574	16.2704	18.9009	695	0.930949	45.8693	1.71989	1.18848	9.92268	0.0377019	9722.4	4.26255	11.2363	16.2704
Impaired old_5	3	1.86332	2	24.0044	66.1317	74.7521	0.0284483	15.8885	20.1094	444	1.01578	35.6784	1.45869	1.02552	21.2881	0.0498884	5795.6	6.22227	15.4262	15.8885
Impaired old_6	3	1.83885	1	24.9813	80.3998	120.866	0.0312022			342.8	1.0892		1.17097	0.797784			4342.8
Trained_old_1	4	1.82607	1	25.3038	88.2886	120.536	0.0496063	14.6864	17.4882	567	1.06221	44.0969	1.93662	1.52163	35.559	0.0956395	15088.8	3.65435	8.93505	14.6864
Trained_old_2	4	1.82607	1	22.9284	91.9284	127.44	0.0256667	17.018	20.4168	630.5	1.03342	39.6162	2.17172	1.75097	18.6578	0.0339914	7623.6	3.10332	9.27466	17.018
Trained_old_3	4	1.81954	1	25.1487	119.727	171.802	0.0514859	18.4402	20.4911	704.9	0.863917	58.5275	1.67599	1.18323	42.7765	0.0895587	13923.6	3.0709	6.35073	18.4402
Trained_old_4	4	1.85733	1	21.0343	74.6442	98.5536	0.0297936	17.5185	20.9258	665	0.990339	37.3181	1.69031	1.28113	34.866	0.0850254	5796	5.07916	15.0931	17.5185
Trained_old_5	4	1.85733	1	24.205	105.967	140.185	0.0363589	17.0122	19.6358	696.2	0.727541	47.1546	2.02562	1.90243	41.2839	0.134328	7142	5.4362	8.72215	17.0122
Trained_old_6	4	1.83251	2	25.8103	56.8947	72.8958	0.0326271	17.3001	20.3695	585.7	0.914872	50.7837	1.55431	1.55431	51.5182	0.183411	14770.4	5.22649	10.9227	17.3001
Trained_old_7	4	1.81954	2	23.1583	114.407	145.888	0.0396907	16.2471	18.873	556.2	0.934498	41.0874	1.09954	1.00037	31.2475	0.0687728	11773.6	2.40978	10.4467	16.2471
Trained_old_8	4	1.82607	2	26.8299	75.2625	93.6464	0.0348066	17.6164	20.6709	644	0.869818	42.9457	0.987962	1.30276	40.0292	0.105529	11458	4.11016	12.0632	17.6164
Trained_old_9	4	1.85126	2	20.4067	85.7263	101.214	0.0344776	17.919	20.957		1.0892	49.4639	2.28932	1.51546	46.8867	0.0789223	13598	4.69055	11.5149	17.919
Trained_old_10	4	1.83251	2	23.5944	113.801	141.474	0.0314571	20.5838	23.897		0.845098	51.3419	1.23431	1.05396	54.0926	0.0903412	17604			20.5838
Trained_old_11	4	1.83251	1	19.7809	95.0632	115.808	0.0335756	20.8322	23.6746	701.3	0.924796	46.1716	1.65922	1.68972	52.0839	0.0920375	18869.5	3.738	10.7033	20.8322
Trained_old_12	4	1.81291	1	23.0262	118.754	181.225	0.0301435	18.3048	21.2519	567.8	0.93902	69.3287	1.87757	1.43164	38.5209	0.0860453	29602	3.28766	10.2884	18.3048
Trained_old_13	4	1.8451	1	24.7476	90.5681	134.269		19.4339	22.1176	693.9	0.876795	51.0209	1.84607	1.44446	25.5561	0.0479377	18956	5.72772	10.8206	19.4339
Trained_old_14	4	1.83885	2	23.7274	64.0963	72.564	0.0246356	18.2435	21.5525	700.9	0.804821	43.155	1.76892	1.4075	26.1647	0.0686114	16396.4	6.65692	14.7893	18.2435
Trained_old_15	4	1.85733	2	22.0629	87.384	109.93	0.0379934	17.3403	20.7021	506	1.06446	43.8822	1.66804	1.32964	16.8187	0.0343444	7920.8	2.51144	7.51995	17.3403
Trained_old_16	4	1.81291	1	24.6684	88.6965	123.722	0.0262799	20.1218	23.5185	705	1.09272	54.2022	1.90426	1.46691	40.8411	0.106806	9111.67	2.44076	11.2851	20.1218
Trained_old_17	4	1.81954	1	23.4655	97.7947	128.667	0.0357124	19.6455	22.0463	675.3	0.865696	51.5857	1.88405	1.65208	28.7332	0.0526984	6577.6	8.08085	11.2914	19.6455
Trained_old_18	4	1.81954	2	23.2609	114.251	157.264	0.0614907	20.9544	25.6197	690.6	0.930949	59.6157	1.56052	1.1936	53.3234	0.141694	16467.2	2.95944	9.76644	20.9544
Trained_old_19	4	1.82607	1	26.0738	114.665	153.757	0.0606034	22.1055	25.234	694.5	1.06558	54.0354	1.4599	1.00944	52.8931	0.0949173	19797.2	4.4102	8.32449	22.1055

[truncated: 6 more sheets: Supplementary Figure 1 , Supplementary Figure 2, Supplementary Figure 3, Supplementary Figure 4, Supplementary Figure 5, Supplementary Table 2]
